# Supplementary material for: Association between blood glucose levels and arterial stiffness marker: comparing the second derivative of photoplethysmogram and cardio-ankle vascular index scores
Source: Front Endocrinol (Lausanne). 2023 Sep 21;14:1237282. doi: 10.3389/fendo.2023.1237282 (PMC10552567; doi:10.3389/fendo.2023.1237282)
Supplement: Supplementary file 1 [file Table_1.xlsx]

## Sheet: Dataset_Park
Age	Sex	Fasting plasma glucose	HbA1c	Lt_CAVI	Rt_CAVI	Heart rate	mVAI	b_a_ratio	d_a_ratio	Body mass index	Systolic blood pressure	Diastolic blood pressure	total_Cholesterol	HDLcholesterol	LDLcholesterol
41	2	87	5.3	7.2	7.6	57	-53.4	-82.62	-32.92	20.2	109	65	166	60	97
45	2	94	5.3	6.2	5.9	87	-48.66	-79.75	-35.32	27.5	132	76	228	38	185
31	2	78	5	6.8	6.8	50	-63.18	-87.48	-48.28	19.5	94	58	154	58	92
39	2	90	5.4	6.8	7	63	-146.59	-99.14	-27.39	21.2	106	50	186	65	106
42	2	86	5.1	7	6.9	59	-122.17	-110.16	-27.95	24.2	116	68	193	75	112
45	2	85	4.9	6.3	6.3	74	-151.55	-118.81	-13.34	24	122	72	142	64	75
41	2	95	5.2	6.9	6.9	63	-53.56	-68.62	-32.23	20.2	117	73	218	97	114
44	2	89	4.9	7.4	7.6	67	-34.27	-68.17	-31.71	19.2	99	62	201	74	119
37	2	91	4.8	6	6.1	62	-112.2	-110.58	-46.74	21.7	106	67	173	79	86
43	2	99	5.4	7.7	7.7	60	-86.44	-97.57	-34.59	21	103	56	189	50	120
45	2	76	5.5	7.3	7.4	66	-42.17	-67.52	-36.05	21.5	109	63	180	42	135
45	2	81	5.2	6	6.2	72	-147.57	-118.74	-33.26	26.3	113	68	180	55	114
40	2	63	5.3	7.3	7.2	59	-45.69	-67.98	-27.42	18.2	117	76	164	63	111
45	2	87	5	6.4	6.7	76	-88.57	-87.31	-14.01	21.8	123	72	183	52	129
43	2	79	5	5.5	5.4	63	-59.48	-82.6	-24.18	32.2	118	76	176	47	133
45	2	78	5	7.1	7.2	51	-60.58	-70.59	-34.41	18.8	99	70	195	77	138
41	2	90	4.8	6.6	6.7	67	-80.1	-88.43	-50.84	23.9	103	65	191	59	121
38	2	86	5.1	5.9	5.7	70	-48.1	-70.16	-29.42	22.1	121	73	242	84	158
45	2	83	4.9	7.1	6.8	55	-64.84	-81.93	-28.9	22.3	127	85	171	76	103
35	2	88	5.4	7.4	7.5	56	-69.75	-76.83	-21.12	18	95	62	196	74	120
44	2	83	5.2	6.5	6.3	70	-70.29	-80.17	-16.57	23.1	102	63	167	58	116
45	2	92	5	8.1	8.3	71	-56.4	-74.3	-30.13	22.6	134	83	215	75	134
44	2	92	5	7.8	7.9	68	-97.27	-93.49	-18.83	24.8	118	71	197	40	150
40	2	83	5.1	7.3	7.6	56	-122.69	-109.27	-26.64	19.1	109	66	174	77	109
44	2	85	5.4	6.1	6.3	57	-49.97	-84.06	-43.45	20.8	118	73	224	76	154
40	2	96	5.2	6.9	7	55	-96.4	-95.66	-19.82	22.8	115	64	168	51	117
38	2	85	5.1	7.3	7.2	79	-13.92	-64.27	-39.05	24.3	130	66	164	34	123
41	1	97	5.5	6.4	6.3	81	-66.62	-89.61	-24.19	26.2	117	82	245	48	162
45	1	110	5.2	7	6.7	79	-67.65	-91.41	-31.32	29	137	80	194	44	135
44	1	101	5.1	6.5	6.7	67	-108.63	-106.11	-19.11	27.5	125	78	200	35	123
22	1	91	5.5	6	6.2	77	-117.35	-106.31	-24.95	27.7	129	65	227	55	147
42	1	85	5.4	7.3	7	66	-114	-107.75	-17.46	24.7	116	75	233	53	170
39	1	101	5.7	7.7	7.8	58	-37.44	-70.99	-37.27	23.2	129	84	209	50	147
41	1	88	5	7.4	7.2	57	-24.31	-79.37	-51.55	21.8	112	75	178	92	80
40	1	83	5.5	6.1	6	60	-105.53	-93.29	-15.6	35.1	110	58	199	48	143
45	1	87	5.4	5.9	5.9	57	-88.03	-96.76	-34.92	27.7	147	96	241	47	180
29	1	91	5.7	5.9	6.2	78	-133.42	-106.58	-5.5	25.7	109	60	206	79	112
40	1	101	5.7	6.4	6.6	69	-127.75	-107.21	-12.29	26.6	111	72	250	59	195
39	1	109	5.4	7.5	7.7	80	-67.28	-94.46	-48.77	23.9	115	77	177	48	130
41	1	96	5.2	6.8	6.9	60	-98.83	-104.47	-14.25	26.7	122	67	193	41	151
39	1	95	5	6.9	6.9	62	-86.2	-88.09	-18.68	25.7	117	70	187	42	147
37	1	101	4.8	7.2	7.2	61	-67.27	-79.53	-26.45	23.7	121	68	158	39	115
43	1	101	5.6	7.2	7.3	76	-94.83	-97.03	-23.37	25	109	69	194	49	145
43	1	96	5.1	8	8.1	75	-92.11	-91.64	-11.88	25.3	131	83	257	48	196
40	1	92	4.7	6.5	6.8	64	-84.56	-87.32	-21.75	22.8	98	57	142	30	104
45	1	106	5.2	7.8	8.2	61	-61.18	-78.62	-43.13	25.9	129	86	168	43	121
45	1	101	5.2	7.1	7	47	-87.62	-91.22	-31.73	25.7	122	74	186	34	146
40	1	107	5.3	8.2	8.4	59	-79.71	-90.33	-31.33	23	125	78	218	78	145
40	1	85	4.8	7.1	7	63	-121.52	-110.85	-20	19.2	96	67	159	62	100
50	2	102	5.9	7.1	7.4	67	-21.7	-58.75	-42.12	24	95	61	239	51	168
48	2	90	5.2	7	7.1	62	-45.58	-74.41	-24.36	19.2	99	66	226	80	129
52	2	90	5.5	6.4	6.5	63	-124.24	-106.67	-23.25	22.8	106	69	249	85	152
50	2	89	5.8	7.5	7.6	65	-29.29	-67.2	-39.79	23.2	119	64	204	50	144
53	2	97	5.5	7.6	7.5	60	-6.13	-44.9	-44.35	23.7	111	69	192	56	133
50	2	101	5.2	7.1	7.1	64	-82.46	-87.84	-36.8	25.7	110	47	266	57	188
51	2	98	5.4	8	7.8	43	-91.71	-98.59	-129.2	20.7	98	68	207	69	125
48	2	83	4.9	7.1	7.3	48	-111.64	-100.12	-20.6	23.9	91	55	131	51	79
51	2	83	5.4	6.6	6.8	68	-43.68	-65.16	-26.33	22	112	71	240	101	142
49	2	93	5	7.4	6.9	60	50.79	-40.48	-80.88	22.2	108	67	204	80	125
52	2	92	5.5	6.9	6.7	58	10.14	-45.2	-76.72	25.3	116	68	179	69	107
49	2	93	5.2	6.9	6.9	59	-46.95	-73.78	-42.01	22.6	97	71	209	83	126
52	2	100	5.4	6.5	6.8	78	-34.25	-69.16	-66.12	27.7	106	66	266	71	176
52	2	84	5.8	7.9	8	50	-63.4	-71.02	-45.41	24.3	110	74	194	85	101
49	2	245	10.5	8.1	8.3	62	-56.37	-79.28	-26.74	23.3	132	84	305	53	217
49	2	63	5	6.8	6.8	75	-50.13	-88.09	-18.1	18.2	102	62	205	70	144
50	2	81	5.2	6.9	6.9	62	-129.56	-94.67	-47.4	25.1	119	78	143	46	103
51	2	88	5.3	8.2	8.3	51	-2.8	-62.98	-43.66	21.7	123	81	228	78	163
51	2	107	5.7	5.4	5.4	58	8.59	-62.53	-45.05	25.1	108	67	241	56	183
47	2	82	5.3	7.2	7.1	58	-94.88	-93.36	-26.51	22.7	124	66	218	64	146
49	2	94	5.5	8.4	8.3	62	-7.08	-49.11	-44.44	21.3	112	64	238	57	152
46	2	93	5.8	7.3	7.5	61	-98.9	-95.93	-20.17	22.7	96	65	172	49	119
50	2	84	5.2	7.1	7.3	67	-40.11	-69.14	-25.28	24	108	68	229	61	163
46	2	81	5.1	6.8	6.9	66	-48.77	-67.49	-24.99	21.2	109	59	210	69	143
47	2	79	4.9	7.3	7.8	57	-93.38	-88.55	-28.48	19.7	114	70	189	78	118
50	2	81	5.1	6.9	7.2	59	-55.4	-84.02	-31.94	18.7	96	56	169	53	118
48	2	94	5.1	7.1	7.1	64	-58.5	-83.78	-34.13	40.5	127	82	184	48	138
46	2	73	4.8	7.7	7.9	54	-47.71	-75.5	-28.62	23.7	126	70	209	60	156
52	2	83	5.6	6.7	6.8	51	-112.88	-104.83	-39.88	22.1	128	81	219	82	139
52	2	90	5.5	7.2	7.1	61	1.09	-45.47	-40.57	22.3	106	67	257	46	196
53	2	84	5.4	7.9	8	56	-45.73	-71.35	-37.66	21.3	111	60	208	55	150
50	2	94	5.3	7.9	8	64	-5.73	-55.17	-45.2	22	118	67	173	55	116
48	2	87	5.1	6.6	6.5	76	-72.38	-82.37	-17.8	21.6	111	74	198	60	147
51	2	84	5.3	7.1	7.4	65	-63.49	-73.15	-36.23	30.3	121	76	273	51	216
53	2	88	5.4	7.4	7.5	57	-44.42	-65.11	-24.19	19.7	106	65	197	59	140
50	2	93	5.1	6.9	7	61	-78.28	-100.34	-37.91	25.8	131	82	232	78	154
52	2	95	5.1	6.9	7.6	76	-45.56	-78.8	-47.43	30.3	118	73	166	46	112
47	2	100	5.1	7	6.6	69	-72.97	-87.9	-20.41	22.7	109	65	248	62	174
53	2	71	5.2	7.7	7.7	88	-41.72	-72	-22.48	20.3	95	64	205	74	130
53	2	100	5.6	8.6	9	63	36.54	-44.1	-58.61	20.6	121	76	200	52	144
53	1	101	5.8	7.4	7.7	64	-40.36	-78.47	-44.23	26.5	124	79	195	46	139
53	1	84	5.1	7.5	7.7	80	-102.77	-96.31	-4.59	25	118	76	196	51	135
47	1	122	5.4	7.8	7.6	64	-50	-80.57	-49.29	22.3	97	62	229	66	140
46	1	95	5.4	7.7	7.5	71	-74.01	-94.05	-43.45	24.3	116	81	182	65	95
51	1	99	5.4	6.8	7.3	62	-42.97	-65.91	-48.33	25.1	123	79	210	57	144
47	1	115	5.3	7.4	7.3	63	-77.32	-85.18	-21.61	23.7	138	79	188	90	94
49	1	122	6.2	8	7.9	51	-75.08	-94.22	-32.33	24.3	132	74	255	44	164
48	1	103	5.5	6.4	6.2	59	-78.82	-85.67	-25.35	25.2	128	78	298	51	218
48	1	120	6	7.6	7.7	67	-21.12	-67.5	-42.04	23.5	125	87	237	70	164
48	1	115	6.2	7.6	7.8	59	-84.69	-101.31	-53.03	23.3	112	76	195	50	142
47	1	104	5.8	6.9	6.4	67	-111.26	-105.9	-19.54	28.1	115	64	197	58	130
49	1	101	6.1	7	7.3	51	-51.57	-76.28	-71.73	26.6	129	81	237	62	179
48	1	93	5.7	6.6	7.1	60	-47.42	-80.06	-43.63	28.5	112	75	142	37	83
47	1	85	5.2	6.6	6.8	57	-56.15	-80.76	-30.67	29.1	135	82	212	45	160
50	1	99	5.2	7.9	7.7	63	-44.01	-62.84	-39.29	22.2	112	81	154	47	120
51	1	124	6	7.2	7	55	-69.06	-87.32	-36.78	28.7	118	74	153	36	117
50	1	106	5.4	7.3	8.4	66	-31.98	-66.45	-40.64	23.7	120	76	197	58	146
52	1	95	5.2	7.5	7.8	58	-52.62	-71.46	-23.89	27.1	110	80	206	62	155
52	1	144	7.3	9.3	9.6	84	-74.59	-82.63	-31.61	20.5	105	66	148	47	97
53	1	147	6.8	7.7	7.4	58	-64.59	-83.85	-50.63	32	134	83	195	66	127
51	1	89	5.5	6.7	7	74	-98.04	-100.2	-23.47	27.6	119	81	247	47	190
50	1	118	5.5	8.2	7.9	78	-75.42	-86.94	-41.93	24.2	123	84	229	53	168
52	1	107	5.3	7.6	7.6	73	-39.43	-73.34	-33.33	27.2	129	82	245	68	166
49	1	94	5.5	7.8	7.8	56	-32.76	-71.45	-44.38	27.6	114	72	227	44	173
52	1	86	5.7	8.7	8.6	65	-53.9	-83.87	-31.79	21.3	117	81	237	57	172
50	1	92	4.8	7.6	7.6	48	-50.53	-76.41	-58.02	23.6	126	91	167	55	113
48	1	95	5	6.7	7.1	58	-70.96	-83.9	-22.52	23	116	74	159	74	90
53	1	83	5.2	7.8	7.8	59	-50.61	-79.68	-31.48	26.7	109	70	288	39	243
49	1	93	5.2	8	8.1	59	-47.96	-73.32	-35.69	23.7	97	58	175	43	120
47	1	99	5.5	8.2	8.8	65	-52.62	-77.76	-34.55	24.2	121	83	257	69	196
49	1	90	5.7	7.3	7.7	62	-44.04	-92.18	-49.35	23.2	117	74	246	50	196
51	1	118	6	7.6	7.5	75	-122.82	-113.01	-14.76	24.1	115	73	154	33	120
47	1	81	5	7.6	7.8	55	-81.02	-89.64	-22.58	23.8	129	79	186	40	158
48	1	88	5.3	7.5	7.8	68	-95.07	-91.48	-23.52	23	107	69	174	49	119
46	1	77	4.8	6.7	6.9	54	-101.27	-98.93	-17.69	24.7	114	79	273	50	209
49	1	98	5	6.7	7.3	112	-75.06	-100.47	-24.89	28	157	95	165	48	101
53	1	94	5.7	8.2	8.2	71	-104.72	-96.55	-29.68	26.5	119	70	179	66	111
52	1	98	5.8	7.3	7.4	58	-32.48	-72.07	-44.39	20.7	125	69	141	45	121
50	1	86	5	7.1	6.8	56	-103.89	-105.18	-12.85	22.2	117	71	200	35	160
46	1	98	5	7	7.1	62	-97.31	-98.32	-21.81	24.1	124	80	191	52	134
47	1	129	6.9	9.1	9.3	64	-53.68	-76.04	-59.11	19.2	128	78	135	56	84
49	1	95	4.9	7.3	7.3	67	-97.37	-101.46	-23.73	26.1	113	78	173	42	117
53	1	72	5.2	6.5	6.5	60	-98.4	-99.69	-10.78	24.5	128	64	221	59	157
46	1	97	5	7.2	7.2	69	-59.32	-80.16	-37.14	22.7	131	83	187	42	132
53	1	99	5.2	6.5	6.3	60	-60.44	-87.02	-34.23	30	117	67	222	59	155
52	1	102	4.8	7.6	7.7	63	-67.94	-82.59	-26.44	20.3	127	78	152	44	107
47	1	99	5.6	6.5	6.6	53	-91.13	-92.43	-30.83	25.3	111	69	256	43	180
49	1	101	5.4	6.9	6.9	75	-81.43	-88.34	-16.87	23.6	115	74	218	50	166
51	1	103	5.6	7.6	7.3	76	-74.17	-98.44	-30.26	25.7	129	85	239	44	184
47	1	107	6.1	7.6	7.7	71	-105.96	-103.29	-30.17	24.5	130	76	141	47	96
47	1	104	5.4	8.1	7.9	55	-54.81	-76.31	-31.72	25.7	119	76	160	41	118
48	1	198	6.9	7.1	7	55	-71.89	-98.31	-23.36	28.2	110	67	155	39	106
48	1	102	5	6.8	7	59	-77.48	-88.95	-36.57	25.2	113	75	220	57	153
48	1	103	5.3	7	7.1	63	-38.97	-66.45	-31.31	24.3	114	70	223	62	166
46	1	122	5.5	6.5	6.5	69	-77.26	-83.17	-18.77	31.2	128	78	151	38	100
55	2	84	5.1	7.3	7.4	51	-39.97	-78.6	-46.87	21.5	108	69	218	60	149
58	2	92	5.6	8.2	7.8	61	4.66	-51.63	-39.44	22.6	126	63	140	37	81
54	2	88	5.7	7.8	7.7	66	-30.77	-60.13	-30.75	19.2	120	78	247	61	163
54	2	103	5.5	8.7	8.6	79	2.25	-46.57	-41.98	24.1	109	64	206	53	147
55	2	95	5.5	7.9	8.1	52	-67.83	-76.91	-40.61	21.3	129	73	157	58	102
54	2	93	6.1	7	7	61	-62.59	-78.7	-18.85	20.5	112	67	223	74	142
59	2	85	5.3	7.2	7.5	70	-64.45	-73.57	-18.86	20.1	107	69	179	87	88
69	2	99	5.6	8.3	8.5	51	-34.14	-62.73	-37.34	26.5	116	52	229	75	155
64	2	91	5.1	8.5	8.9	58	-23.54	-64.95	-60.8	26.2	123	68	132	42	93
54	2	86	5.4	7.3	7.8	64	-26.86	-63.29	-54.8	24.1	120	81	207	48	155
58	2	91	5	7.6	8.3	72	-80.25	-82.27	-22.31	26.2	124	77	204	52	157
56	2	81	5.1	8.2	8.3	53	-1.77	-43.15	-65.47	19.5	115	71	193	61	135
60	2	85	5.2	8.2	8.6	61	-52.26	-81.63	-30.47	19.8	121	75	181	59	124
58	2	82	5.5	9.1	8.8	62	-57.73	-84.92	-42.39	19.2	125	84	296	59	225
71	2	92	6.1	9.5	9	71	-50	-80.26	-37.53	25.3	130	75	233	46	175
54	2	88	5.4	6.1	6.6	60	-49.74	-74.06	-38.73	23.7	125	77	209	60	144
65	2	114	5.9	7.8	8.4	51	-46.35	-80.79	-48.05	26.8	126	83	119	29	90
63	2	96	5.8	7.6	7.5	54	-1.97	-69.5	-52.71	22.6	105	55	124	59	70
62	2	98	5.7	9	9.2	66	20.82	-63.28	-80.51	28.7	128	80	234	47	182
55	2	93	5.8	7.6	7.8	68	-53.38	-89.4	-42.31	21.8	118	78	273	60	207
56	2	88	5.6	8.2	7.8	64	-26.99	-62.81	-35.34	26.7	116	76	230	39	191
55	2	105	6.6	7.7	7.8	54	-29.71	-56.36	-35.55	23.8	101	67	196	46	143
56	2	98	5.4	7.7	7.9	57	12.67	-46.89	-51.76	24.5	119	74	277	47	215
55	2	87	5.7	8.3	8.5	61	12	-45.2	-53.16	26.8	128	84	147	41	107
54	2	85	5.4	7.7	7.7	51	-9.21	-58.71	-54.9	18.5	89	60	214	71	142
77	2	88	5.4	8	8.3	48	-12.31	-48.97	-49.29	23.5	129	62	171	38	127
63	2	175	10	8.7	8.6	65	-73.61	-85.27	-31.42	33	120	59	195	48	142
54	2	96	5.6	7.8	7.7	73	16.47	-49.75	-54.09	19.5	103	67	158	87	82
62	2	86	5.5	8.8	8.6	55	-88.74	-95.11	-57.94	26.8	128	84	191	57	135
72	2	70	5.1	9.1	8.1	70	16.78	-57.56	-46.96	26.1	124	71	175	65	116
56	2	102	5.9	8.3	8.5	59	-22.96	-55.3	-49.57	20.7	126	74	155	53	102
54	2	107	5.3	7.3	7.5	52	-14.15	-57.29	-24.87	23.7	118	75	147	56	96
54	2	91	5.6	7.6	7.7	78	-34.43	-74.86	-37.78	26.5	107	74	168	43	122
59	2	82	5	7	7	64	18.36	-52.51	-47.7	25.5	124	85	186	54	132
65	2	92	5.6	9.2	9.1	82	-7.74	-73.79	-58.74	26.2	129	77	210	51	147
65	2	94	5.4	8.7	8.6	61	-31.61	-64.26	-45.18	21.6	105	69	212	36	170
55	2	98	6.6	8.3	7.9	55	-31.67	-63.88	-31.89	26.3	123	74	139	41	95
55	2	91	5	7.7	7.7	64	-26.77	-61.89	-38.78	25.6	126	76	157	53	111
59	2	90	5.8	7.6	7.6	58	-14.54	-62.24	-35.51	22.7	127	74	244	61	178
57	2	82	5.3	7.2	7	62	-28.82	-66.21	-38.35	22.7	110	71	208	50	150
58	2	75	5	7.6	7.5	54	-16.4	-68.85	-37.44	19.1	95	53	188	93	100
54	2	95	5.4	7.5	7.7	63	-44.06	-73.9	-34.71	27.3	125	76	178	45	125
61	2	92	5.1	8.2	8.5	65	75.71	-11.47	-71.48	31.2	161	85	158	40	117
54	2	96	5.5	7.9	8	65	-33.99	-64.31	-27.78	23.2	145	89	180	41	129
62	2	101	6.2	7.7	8.4	58	-27.6	-67.11	-61.28	26.3	120	75	160	51	95
57	2	96	5.3	7.7	7.7	64	-37.3	-69.76	-27.81	25.7	127	80	236	53	171
54	2	89	5.3	7.6	7.7	61	-39.11	-68.46	-36.38	23.1	114	65	235	71	169
54	2	91	5.3	7.6	7.3	62	-55.12	-75	-19.76	20.2	107	63	224	78	161
54	2	87	5.3	7.4	7.4	58	-39.17	-68.93	-28.3	18.6	91	64	283	101	175
59	1	101	5.7	8.7	8.4	62	-49.96	-74.55	-44.26	22.8	128	80	243	62	171
54	1	93	5.4	8.2	8.9	58	7.86	-51.18	-77.28	23.1	122	81	232	74	135
57	1	85	5.7	7.3	7.3	52	12.67	-19.18	-55.81	20.3	125	72	163	39	112
59	1	196	9.8	8.7	8.7	67	-143.79	-124.52	-5.12	24.3	122	75	195	48	121
59	1	89	5.1	7.7	8.1	58	-58.61	-84.66	-48.06	25.3	131	88	240	79	150
55	1	99	5.2	7.9	7.8	42	1.61	-61.46	-53.89	25	140	74	186	52	129
54	1	103	5.5	7.5	7.8	66	-36.73	-77.96	-50.78	24	101	73	271	44	180
54	1	131	6.3	7	7.2	70	-93.96	-92.26	-19.55	31.3	132	77	189	47	113
54	1	122	5.9	7.2	7.4	69	-118.96	-78.19	-31.03	26.7	135	92	241	61	151
56	1	156	6.5	8.5	8.4	68	-26.9	-71.88	-40.97	23.6	116	71	142	54	64
59	1	86	5.7	8.3	8.6	63	21.11	-52.18	-50.66	23	132	82	224	69	148
64	1	94	6.1	9.1	9.1	50	-8.09	-59.06	-56.62	18.6	121	74	140	48	76
56	1	104	5.4	7.9	8.8	78	-110.38	-104.86	-43.24	23.8	134	79	194	56	130
55	1	109	5.7	7.2	7.2	70	-127.47	-104.1	-16.23	22.8	125	84	214	47	151
54	1	126	6.6	8.2	8.5	74	-48.64	-71.22	-43.31	24.1	123	78	142	40	82
54	1	136	5.9	9.6	9.7	79	-75.18	-92.28	-27.43	28.5	110	62	202	35	162
58	1	109	5.9	6.1	6.3	75	-51.51	-88.32	-31.07	28.7	119	69	133	46	78
58	1	85	5.4	9.2	9.3	64	-23.63	-75.11	-42.48	25.9	122	70	167	34	127
54	1	93	5.5	8.2	8.6	84	-109.55	-98.37	-11.46	25.7	147	86	184	50	126
57	1	108	5.6	8.2	8.5	70	-17.75	-58.41	-56.44	24.2	122	80	173	31	106
54	1	99	4.9	8	7.8	64	-94.79	-92.29	-37.1	26.7	136	90	182	59	103
54	1	82	5.4	7.7	7.8	58	-21.08	-41.77	-44.24	23.5	117	78	197	52	137
70	1	84	5.4	8.5	8.6	64	-73.08	-83.18	-32.35	25.8	123	75	134	51	83
54	1	88	5.3	7.8	7.9	65	-80.21	-89.65	-30.97	24.5	114	71	222	66	141
60	1	98	6	8.7	8.7	65	-2.24	-63.1	-51.42	20.7	119	78	231	45	187
69	1	122	6.2	9.9	10.2	53	-22.13	-49.36	-78.04	27.2	115	65	166	51	109
54	1	118	5.6	7.3	7.2	62	-100.57	-100.07	-27.11	27.7	123	65	159	57	101
56	1	89	5.2	7.4	7.5	53	-51.46	-75.26	-32.88	26.2	130	83	213	51	169
68	1	100	6.1	8.2	8.4	50	-12.91	-55.24	-34.33	26.2	118	66	218	43	172
59	1	91	5.5	8	7.9	56	-50.19	-86.43	-47.11	27.2	114	75	153	55	109
55	1	122	6	8.5	8.4	67	-22.9	-64.65	-48.06	23.5	113	73	180	63	126
55	1	113	6.8	8.9	8.5	82	-18.45	-72.78	-42.13	22.8	126	89	235	56	178
60	1	105	5.6	8.9	9.2	65	-46.71	-75.53	-43.42	23.9	119	74	251	51	184
64	1	93	5.1	9.2	9.2	81	-92.9	-107.11	-45.53	27.6	120	79	209	67	165
55	1	161	8.9	7.8	7.8	74	-25.54	-72.66	-34.38	24.5	116	87	211	37	163
54	1	96	5.3	7.6	7.8	69	-23.71	-67.35	-34.42	25.5	132	89	234	66	161
61	1	115	6.3	8	7.9	64	-42.54	-67.62	-37.05	29.8	106	74	159	48	110
54	1	147	6.4	7.8	7.8	63	-63.24	-77.64	-41.72	23.1	124	77	173	38	131
56	1	107	6	7.8	7.8	69	-7.07	-61.84	-55.16	25.1	94	57	133	49	89
57	1	101	5.6	8.4	8	60	-61.28	-88.65	-53.02	25.5	126	83	213	45	165
59	1	88	5.5	7.5	7.7	49	-65.15	-84.54	-33.17	25.2	105	70	213	53	159
57	1	129	6.5	9.2	9.2	66	46.3	-63.56	-57.93	25.5	128	79	165	67	99
59	1	92	5.3	8	7.6	52	-11.6	-55.48	-37.47	24.6	106	63	150	54	103
59	1	83	5.4	7.4	7.5	72	-45.12	-72.51	-30.82	27.8	126	77	210	45	163
56	1	96	5.5	7.2	7.4	52	14.17	-22.3	-64.18	26.2	112	69	193	40	145
57	1	97	5.4	7.9	8.3	50	-16.94	-61.02	-76.98	21.8	160	84	146	53	99
57	1	73	4.9	7.4	7.3	59	-20.89	-58.62	-28.28	25.3	132	82	206	42	162
59	1	94	6.6	7.6	7.8	63	-58.23	-76.52	-40.21	30.3	135	77	149	64	94
55	1	84	5.3	8.1	8.2	55	-31.45	-68.68	-37.53	23.7	116	72	139	52	92
63	1	106	6.5	9.5	9.5	77	-3.98	-74.84	-62.35	19.3	125	74	211	50	160
54	1	107	5.3	7.5	7.5	55	-98.23	-72.74	-8.14	24.2	112	73	202	45	158
54	1	93	5.4	8.4	8.5	64	-65.26	-81.37	-35.12	25	122	77	146	53	108
62	1	81	5.5	8.2	8.3	64	-59.22	-73.3	-22.33	26.5	105	76	203	58	143
56	1	82	5.5	7.9	7.6	71	-46.83	-65.86	-29.34	24.2	112	76	239	69	173
54	1	132	7.6	9.2	9.1	61	-10.83	-63.17	-54.58	19.5	113	77	83	42	52
56	1	72	5.4	7.1	7.7	60	-76.97	-85.6	-18	19.6	111	79	192	71	136
55	1	99	5.3	8.2	8.3	63	-100.87	-95.02	-19.62	27.7	127	73	207	75	132
57	1	82	5.1	7	7.8	67	-37.27	-72.9	-39.42	23.6	139	81	139	49	98
54	1	95	5.3	7.1	7.2	59	-79.56	-88.44	-31.77	30.8	126	75	156	36	120
54	1	101	5.3	7.4	7.8	62	-36.49	-80.69	-58.21	26.6	135	92	262	57	145
70	1	128	6.7	8.4	8.5	52	-42.92	-102.5	-75.96	27	110	74	171	39	120
71	1	97	5.3	8.9	9.4	63	-61.25	-109.13	-82.87	24.8	131	83	156	49	113
57	1	94	5.1	7.2	7.5	60	-49.55	-61.93	-53.98	23.6	118	79	208	35	164
58	1	137	7.1	8.9	8.8	77	-68.04	-85.06	-34.73	29.1	130	84	203	35	154
59	1	97	6.1	9.1	9.3	62	-17.93	-68.52	-34.54	25.2	126	72	241	47	184
71	1	117	5.7	8.1	8.2	59	-28.99	-67.84	-55.08	23.1	106	67	184	61	129
55	1	90	5.4	8.2	8.4	66	-100.28	-94.79	-16.82	22.4	91	56	155	39	118
59	1	96	5.2	9.2	9.3	61	-26.42	-62.83	-67.39	23.1	135	86	134	57	83
54	1	90	5.3	8.2	7.9	69	-61.49	-84.07	-29.12	26.3	130	73	211	55	159
55	1	91	5.5	8.3	8	57	-62.01	-82.37	-22.88	21.9	123	77	223	71	155
55	1	105	4.6	7.6	7.5	58	-65.97	-85.48	-28.51	25.2	122	77	190	40	132
61	1	97	5.6	9.3	9.6	67	-43.28	-73.1	-30.12	25.7	126	79	192	60	130
57	1	105	6.1	7.6	7.3	64	-63.8	-86.14	-21.05	26.1	136	74	178	62	116
59	1	83	5.5	7.7	7.5	56	-46.2	-68.39	-28.94	23	123	76	142	49	95
66	1	82	5.5	9	9.1	73	3.72	-62.75	-46.64	22.1	118	77	224	49	169
59	1	82	5.2	8.4	8.3	68	-86.99	-90.77	-22.53	22.7	110	73	206	46	153
56	1	96	5.7	7.6	7.7	69	-19.73	-65.23	-54.38	24.5	115	74	224	53	161
61	1	108	6.1	10.2	10	61	-8.64	-56.55	-48.67	21.8	124	64	143	35	98
66	1	124	6.9	9.2	9.4	67	-27.73	-75.61	-42.01	28.5	131	66	210	50	145
58	1	99	5.7	8.3	8.6	60	-51.37	-77.47	-27.19	24.8	111	74	251	65	186
57	1	99	5.2	7.5	7.2	53	-52.44	-82.67	-29.26	25.2	127	80	195	59	130
58	1	107	5.4	9.4	9.6	55	-34.11	-72.89	-50.02	23	109	69	185	68	118
55	1	97	5.6	8.6	8.5	69	-84.28	-92.91	-22.46	22	119	81	203	63	147
